# Supplementary material for: Annexin A1 and Dexamethasone Treatment in Hospitalized COVID-19 Patients: Impact on Disease Recovery and Evidence for an Interplay Between Proresolving Mediators
Source: Biomolecules. 2026 Mar 28;16(4):508. doi: 10.3390/biom16040508 (PMC13113340; doi:10.3390/biom16040508)
Supplement: Supplementary file 1 [file biomolecules-16-00508-s001.zip]

Archive with 1 entries (1 files):
- biomolecules-4160898-supplementary.pdf
